# Supplementary material for: Surveillance of Infections and Antibiotic Use in 21 Nursing Home Wards during the COVID-19 Pandemic: A Systematic Assessment
Source: Int J Environ Res Public Health. 2024 Mar 18;21(3):358. doi: 10.3390/ijerph21030358 (PMC10970298; doi:10.3390/ijerph21030358)
Supplement: Supplementary file 1 [file ijerph-21-00358-s001.zip]

Archive with 1 entries (1 files):
- ijerph-2912240-supplementary.pdf
